# Supplementary material for: Cold tolerance identification of nine Rosa L. materials and expression patterns of genes related to cold tolerance in Rosa hybrida
Source: Front Plant Sci. 2023 Jun 27;14:1209134. doi: 10.3389/fpls.2023.1209134 (PMC10333502; doi:10.3389/fpls.2023.1209134)
Supplement: Supplementary file 1 [file DataSheet_1.zip]

Archive with 4 entries (4 files):
- Figure S1 (2).PDF
- Figure S2 (2).PDF
- Figure S3.PDF
- Supplementary Tables.XLSX
